# Supplementary material for: Comparison of the preconditioning effect of different exercise training modalities on myocardial ischemia-reperfusion injury
Source: PLoS One. 2023 Dec 5;18(12):e0295169. doi: 10.1371/journal.pone.0295169 (PMC10697534; doi:10.1371/journal.pone.0295169)
Supplement: S1 File — (XLS) [file pone.0295169.s001.xls]

## Sheet: ANGIOGENESISy
group	IS	AAR	VEGF	ANGP1	ANGP2	GSH	GPX	MDA	MPO	CAT
1	#NULL!	#NULL!	2000	1120	752	#NULL!	#NULL!	#NULL!	#NULL!	#NULL!
1	#NULL!	#NULL!	2012	1007	709	#NULL!	#NULL!	#NULL!	#NULL!	#NULL!
1	#NULL!	#NULL!	1989	1230	742	#NULL!	#NULL!	#NULL!	#NULL!	#NULL!
1	#NULL!	#NULL!	2101	1324	795	#NULL!	#NULL!	#NULL!	#NULL!	#NULL!
1	#NULL!	#NULL!	1895	789	801	#NULL!	#NULL!	#NULL!	#NULL!	#NULL!
2	#NULL!	#NULL!	1896	1390	789	#NULL!	#NULL!	#NULL!	#NULL!	#NULL!
2	#NULL!	#NULL!	2145	1429	746	#NULL!	#NULL!	#NULL!	#NULL!	#NULL!
2	#NULL!	#NULL!	2236	991	795	#NULL!	#NULL!	#NULL!	#NULL!	#NULL!
2	#NULL!	#NULL!	2013	1170	745	#NULL!	#NULL!	#NULL!	#NULL!	#NULL!
2	#NULL!	#NULL!	2003	1039	785	#NULL!	#NULL!	#NULL!	#NULL!	#NULL!
3	#NULL!	#NULL!	4123	3004	951	#NULL!	#NULL!	#NULL!	#NULL!	#NULL!
3	#NULL!	#NULL!	4156	3159	796	#NULL!	#NULL!	#NULL!	#NULL!	#NULL!
3	#NULL!	#NULL!	3896	2896	885	#NULL!	#NULL!	#NULL!	#NULL!	#NULL!
3	#NULL!	#NULL!	3748	2968	795	#NULL!	#NULL!	#NULL!	#NULL!	#NULL!
3	#NULL!	#NULL!	4452	3089	831	#NULL!	#NULL!	#NULL!	#NULL!	#NULL!
4	#NULL!	#NULL!	5100	2004	904	#NULL!	#NULL!	#NULL!	#NULL!	#NULL!
4	#NULL!	#NULL!	5036	2136	895	#NULL!	#NULL!	#NULL!	#NULL!	#NULL!
4	#NULL!	#NULL!	5307	1986	954	#NULL!	#NULL!	#NULL!	#NULL!	#NULL!
4	#NULL!	#NULL!	4896	1789	867	#NULL!	#NULL!	#NULL!	#NULL!	#NULL!
4	#NULL!	#NULL!	5001	2404	906	#NULL!	#NULL!	#NULL!	#NULL!	#NULL!
5	#NULL!	#NULL!	4200	2789	855	#NULL!	#NULL!	#NULL!	#NULL!	#NULL!
5	#NULL!	#NULL!	4236	2693	864	#NULL!	#NULL!	#NULL!	#NULL!	#NULL!
5	#NULL!	#NULL!	4126	2489	741	#NULL!	#NULL!	#NULL!	#NULL!	#NULL!
5	#NULL!	#NULL!	4120	3018	854	#NULL!	#NULL!	#NULL!	#NULL!	#NULL!
5	#NULL!	#NULL!	3899	2781	759	#NULL!	#NULL!	#NULL!	#NULL!	#NULL!
