# Supplementary material for: Comparison of the preconditioning effect of different exercise training modalities on myocardial ischemia-reperfusion injury
Source: PLoS One. 2023 Dec 5;18(12):e0295169. doi: 10.1371/journal.pone.0295169 (PMC10697534; doi:10.1371/journal.pone.0295169)
Supplement: S3 File — (XLS) [file pone.0295169.s003.xls]

## Sheet: stress oxidative
group	IS	AAR	VEGF	ANGP1	ANGP2	GSH	GPX	MDA	MPO	CAT	VAR00001	VAR00002	VAR00003	VAR00004	VAR00005	VAR00006	VAR00007	VAR00008	VAR00009
1	#NULL!	#NULL!	#NULL!	#NULL!	#NULL!	13.347	1542.08	42.563	21.269	4.1401	#NULL!	#NULL!	#NULL!	#NULL!	#NULL!	#NULL!	#NULL!	#NULL!	#NULL!
1	#NULL!	#NULL!	#NULL!	#NULL!	#NULL!	14.266	1604.66	43	21.552	3.001	#NULL!	#NULL!	#NULL!	#NULL!	#NULL!	#NULL!	#NULL!	#NULL!	#NULL!
1	#NULL!	#NULL!	#NULL!	#NULL!	#NULL!	15.309	1609.87	37.326	22.556	2.349	#NULL!	#NULL!	#NULL!	#NULL!	#NULL!	#NULL!	#NULL!	#NULL!	#NULL!
1	#NULL!	#NULL!	#NULL!	#NULL!	#NULL!	9.5	1597	46.8	21	2.6	#NULL!	#NULL!	#NULL!	#NULL!	#NULL!	#NULL!	#NULL!	#NULL!	#NULL!
1	#NULL!	#NULL!	#NULL!	#NULL!	#NULL!	12.916	1671.38	38.559	19.7	3.726	#NULL!	#NULL!	#NULL!	#NULL!	#NULL!	#NULL!	#NULL!	#NULL!	#NULL!
2	#NULL!	#NULL!	#NULL!	#NULL!	#NULL!	13.432	1424.12	57.521	20.423	3.205	#NULL!	#NULL!	#NULL!	#NULL!	#NULL!	#NULL!	#NULL!	#NULL!	#NULL!
2	#NULL!	#NULL!	#NULL!	#NULL!	#NULL!	12.639	1540.33	47.847	18.983	3.04	#NULL!	#NULL!	#NULL!	#NULL!	#NULL!	#NULL!	#NULL!	#NULL!	#NULL!
2	#NULL!	#NULL!	#NULL!	#NULL!	#NULL!	12.65	1345	51	18.1	2.95	#NULL!	#NULL!	#NULL!	#NULL!	#NULL!	#NULL!	#NULL!	#NULL!	#NULL!
2	#NULL!	#NULL!	#NULL!	#NULL!	#NULL!	15.95	1480	49.1	17.56	2.9	#NULL!	#NULL!	#NULL!	#NULL!	#NULL!	#NULL!	#NULL!	#NULL!	#NULL!
2	#NULL!	#NULL!	#NULL!	#NULL!	#NULL!	13.643	1490.45	53.661	16.772	2.991	#NULL!	#NULL!	#NULL!	#NULL!	#NULL!	#NULL!	#NULL!	#NULL!	#NULL!
3	#NULL!	#NULL!	#NULL!	#NULL!	#NULL!	14.055	1984.07	31.621	4.514	2.568	#NULL!	#NULL!	#NULL!	#NULL!	#NULL!	#NULL!	#NULL!	#NULL!	#NULL!
3	#NULL!	#NULL!	#NULL!	#NULL!	#NULL!	14.85	1800	32.1	4.1	3.2	#NULL!	#NULL!	#NULL!	#NULL!	#NULL!	#NULL!	#NULL!	#NULL!	33
3	#NULL!	#NULL!	#NULL!	#NULL!	#NULL!	15.394	1764.11	29.636	4.756	4.578	#NULL!	#NULL!	#NULL!	#NULL!	#NULL!	#NULL!	#NULL!	#NULL!	#NULL!
3	#NULL!	#NULL!	#NULL!	#NULL!	#NULL!	15.32	1873.14	30.492	4.891	3.325	#NULL!	#NULL!	#NULL!	#NULL!	#NULL!	#NULL!	#NULL!	#NULL!	#NULL!
3	#NULL!	#NULL!	#NULL!	#NULL!	#NULL!	11.77	2050.5	33.831	5.339	3.697	#NULL!	#NULL!	#NULL!	#NULL!	#NULL!	#NULL!	#NULL!	#NULL!	#NULL!
4	#NULL!	#NULL!	#NULL!	#NULL!	#NULL!	16.056	2063.81	18.385	9.343	3.525	#NULL!	#NULL!	#NULL!	#NULL!	#NULL!	#NULL!	#NULL!	#NULL!	#NULL!
4	#NULL!	#NULL!	#NULL!	#NULL!	#NULL!	13.4	2010	22.5	11	3.1	#NULL!	#NULL!	#NULL!	#NULL!	#NULL!	#NULL!	#NULL!	#NULL!	#NULL!
4	#NULL!	#NULL!	#NULL!	#NULL!	#NULL!	18.414	2014.52	18.545	10.686	2.437	#NULL!	#NULL!	#NULL!	#NULL!	#NULL!	#NULL!	#NULL!	#NULL!	#NULL!
4	#NULL!	#NULL!	#NULL!	#NULL!	#NULL!	12.56	2000	24	10.3	3.1	#NULL!	#NULL!	#NULL!	#NULL!	#NULL!	#NULL!	#NULL!	#NULL!	#NULL!
4	#NULL!	#NULL!	#NULL!	#NULL!	#NULL!	23.775	1928.22	20.4	10.763	3.849	#NULL!	#NULL!	#NULL!	#NULL!	#NULL!	#NULL!	#NULL!	#NULL!	#NULL!
5	#NULL!	#NULL!	#NULL!	#NULL!	#NULL!	13.081	1964.6	42.356	10.279	3.733	#NULL!	#NULL!	#NULL!	#NULL!	#NULL!	#NULL!	#NULL!	#NULL!	#NULL!
5	#NULL!	#NULL!	#NULL!	#NULL!	#NULL!	13.986	1882.28	40.563	7.874	3.909	#NULL!	#NULL!	#NULL!	#NULL!	#NULL!	#NULL!	#NULL!	#NULL!	#NULL!
5	#NULL!	#NULL!	#NULL!	#NULL!	#NULL!	12.95	1976	38.1	8.5	3.6	#NULL!	#NULL!	#NULL!	#NULL!	#NULL!	#NULL!	#NULL!	#NULL!	#NULL!
5	#NULL!	#NULL!	#NULL!	#NULL!	#NULL!	13.826	1909.79	34.063	7.717	4.223	#NULL!	#NULL!	#NULL!	#NULL!	#NULL!	#NULL!	#NULL!	#NULL!	#NULL!
5	#NULL!	#NULL!	#NULL!	#NULL!	#NULL!	14.008	1993.45	39.947	10.146	2.534	#NULL!	#NULL!	#NULL!	#NULL!	#NULL!	#NULL!	#NULL!	#NULL!	#NULL!
