# Supplementary material for: Comparison of the preconditioning effect of different exercise training modalities on myocardial ischemia-reperfusion injury
Source: PLoS One. 2023 Dec 5;18(12):e0295169. doi: 10.1371/journal.pone.0295169 (PMC10697534; doi:10.1371/journal.pone.0295169)
Supplement: S4 File — (XLS) [file pone.0295169.s004.xls]

## Sheet: INFARCTION SIZE
group	IS	AAR
1	1	42
1	1	45
1	0.75	39
1	1.25	41.8
2	45	50
2	48	46
2	42	51
2	44	51
3	19	45
3	15	54
3	17	43
3	18.1	44.8
4	18.62	43
4	19.6	45
4	17	41
4	18	41
5	17.3	45
5	15	50
5	19.6	40
5	17.28	44.4
